# Supplementary material for: Asymmetrical disassortative pollination mediated by long‐/short‐tongued pollinators in a distylous Limonium myrianthum (Plumbaginaceae) with a short corolla tubular small flower
Source: Ecol Evol. 2024 Apr 21;14(4):e11284. doi: 10.1002/ece3.11284 (PMC11033550; doi:10.1002/ece3.11284)
Supplement: Supplementary file 1 — Data S1. [file ECE3-14-e11284-s001.zip]

Archive with 12 entries (12 files):
- ece311284-sup-0001-floral_morph.xlsx
- ece311284-sup-0002-floral_morph_metadata.xlsx
- ece311284-sup-0003-floral_trait.xlsx
- ece311284-sup-0004-2_floral_trait_metadata.xlsx
- ece311284-sup-0005-3_visiting_frequency.xlsx
- ece311284-sup-0006-3_visiting_frequency_metadata.xlsx
- ece311284-sup-0007-4_pollen_deposition.xlsx
- ece311284-sup-0008-4_pollen_deposition.xlsx
- ece311284-sup-0009-5_hand_pollination_experiment.xlsx
- ece311284-sup-0010-5_hand_pollination.xlsx
- ece311284-sup-0011-coefficient_of_variation.xlsx
- ece311284-sup-0012-coefficient_of_variation_metadata.xlsx
