# Supplementary material for: Asymmetrical disassortative pollination mediated by long‐/short‐tongued pollinators in a distylous Limonium myrianthum (Plumbaginaceae) with a short corolla tubular small flower
Source: Ecol Evol. 2024 Apr 21;14(4):e11284. doi: 10.1002/ece3.11284 (PMC11033550; doi:10.1002/ece3.11284)
Supplement: Supplementary file 1 — Data S1. [file ECE3-14-e11284-s001.zip › ece311284-sup-0001-floral_morph.xlsx]

## Sheet: Sheet1
Composition and frequency of floral morphs in two populations of Limonium myrianthum
			floral morph
populations	Plant ID	stigma/pollen morph	L	AH	HL	HS	RH	S
HTB	2	cob/A	10	0	0
HTB	4	cob/A	10	0	0
HTB	5	cob/A	10	0	0
HTB	8	cob/A	10	0	0
HTB	10	cob/A	8	2	0
HTB	14	cob/A	10	0	0
HTB	16	cob/A	6	1	3
HTB	17	cob/A	10	0	0
HTB	19	cob/A	10	0	0
HTB	20	cob/A	10	0	0
HTB	22	cob/A	10	0	0
HTB	26	cob/A	7	3	0
HTB	27	cob/A	2	7	1
HTB	30	cob/A	7	3	0
HTB	32	cob/A	10	0	0
HTB	35	cob/A	6	2	2
HTB	36	cob/A	10	0	0
HTB	39	cob/A	7	3	0
HTB	40	cob/A	10	0	0
HTB	44	cob/A	7	3	0
HTB	46	cob/A	7	3	0
HTB	47	cob/A	10	0	0
HTB	50	cob/A	7	3	0
HTB	53	cob/A	7	3	0
HTB	54	cob/A	7	3	0
HTB	56	cob/A	10	0	0
HTB	58	cob/A	8	0	2
HTB	60	cob/A	10	0	0
HTB	63	cob/A	10	0	0
HTB	65	cob/A	8	2	0
HTB	66	cob/A	10	0	0
HTB	68	cob/A	6	2	2
HTB	69	cob/A	7	3	0
HTB	71	cob/A	8	0	2
HTB	74	cob/A	10	0	0
HTB	76	cob/A	10	0	0
HTB	77	cob/A	10	0	0
HTB	80	cob/A	2	7	1
HTB	1	pap/B				0	9	1
HTB	3	pap/B				0	7	3
HTB	6	pap/B				0	6	4
HTB	7	pap/B				0	10	0
HTB	9	pap/B				0	8	2
HTB	11	pap/B				1	5	4
HTB	12	pap/B				0	10	0
HTB	13	pap/B				1	8	1
HTB	15	pap/B				2	6	2
HTB	18	pap/B				1	8	1
HTB	21	pap/B				2	2	6
HTB	23	pap/B				2	2	6
HTB	24	pap/B				2	8	0
HTB	25	pap/B				2	7	1
HTB	28	pap/B				2	6	2
HTB	29	pap/B				2	2	6
HTB	31	pap/B				3	6	1
HTB	33	pap/B				2	7	1
HTB	34	pap/B				3	4	3
HTB	37	pap/B				3	6	1
HTB	38	pap/B				3	5	2
HTB	41	pap/B				4	3	3
HTB	42	pap/B				4	6	0
HTB	43	pap/B				4	3	3
HTB	45	pap/B				1	5	4
HTB	48	pap/B				3	2	5
HTB	49	pap/B				3	5	2
HTB	51	pap/B				4	6	0
HTB	52	pap/B				5	5	0
HTB	55	pap/B				3	2	5
HTB	57	pap/B				3	5	2
HTB	59	pap/B				9	1	0
HTB	61	pap/B				2	2	6
HTB	62	pap/B				2	8	0
HTB	64	pap/B				5	5	0
HTB	67	pap/B				6	4	0
HTB	70	pap/B				6	4	0
HTB	72	pap/B				7	3	0
HTB	73	pap/B				7	3	0
HTB	75	pap/B				8	2	0
HTB	78	pap/B				8	2	0
HTB	79	pap/B				9	1	0
XS	3	cob/A	0	6	4
XS	6	cob/A	0	3	7
XS	9	cob/A	0	7	3
XS	11	cob/A	0	8	2
XS	14	cob/A	0	4	6
XS	17	cob/A	0	2	8
XS	20	cob/A	7	3	0
XS	23	cob/A	4	2	4
XS	26	cob/A	5	5	0
XS	28	cob/A	6	4	0
XS	31	cob/A	0	6	4
XS	32	cob/A	0	7	3
XS	35	cob/A	0	9	1
XS	38	cob/A	0	2	8
XS	39	cob/A	3	7	0
XS	42	cob/A	3	6	1
XS	43	cob/A	3	6	1
XS	44	cob/A	3	7	0
XS	47	cob/A	0	7	3
XS	50	cob/A	0	9	1
XS	51	cob/A	0	3	7
XS	53	cob/A	0	2	8
XS	54	cob/A	0	5	5
XS	55	cob/A	0	0	10
XS	57	cob/A	0	9	1
XS	58	cob/A	8	2	0
XS	61	cob/A	0	2	8
XS	62	cob/A	2	6	2
XS	63	cob/A	2	7	1
XS	64	cob/A	2	3	5
XS	66	cob/A	0	6	4
XS	67	cob/A	0	5	5
XS	68	cob/A	0	7	3
XS	71	cob/A	0	1	9
XS	72	cob/A	1	0	9
XS	73	cob/A	1	2	7
XS	74	cob/A	2	5	3
XS	76	cob/A	0	3	7
XS	77	cob/A	0	7	3
XS	79	cob/A	0	4	6
XS	80	cob/A	8	2	0
XS	1	pap/B				0	5	5
XS	2	pap/B				0	7	3
XS	4	pap/B				0	9	1
XS	5	pap/B				0	0	10
XS	7	pap/B				0	2	8
XS	8	pap/B				0	2	8
XS	10	pap/B				0	10	0
XS	12	pap/B				0	6	4
XS	13	pap/B				0	10	0
XS	15	pap/B				0	10	0
XS	16	pap/B				0	10	0
XS	18	pap/B				0	7	3
XS	19	pap/B				1	4	5
XS	21	pap/B				0	7	3
XS	22	pap/B				1	7	2
XS	24	pap/B				0	3	7
XS	25	pap/B				0	10	0
XS	27	pap/B				0	4	6
XS	29	pap/B				1	4	5
XS	30	pap/B				1	2	7
XS	33	pap/B				2	8	0
XS	34	pap/B				10	0	0
XS	36	pap/B				10	0	0
XS	37	pap/B				2	5	3
XS	40	pap/B				1	7	2
XS	41	pap/B				2	6	2
XS	45	pap/B				2	5	3
XS	46	pap/B				3	6	1
XS	48	pap/B				3	4	3
XS	49	pap/B				4	6	0
XS	52	pap/B				4	6	0
XS	56	pap/B				4	6	0
XS	59	pap/B				4	6	0
XS	60	pap/B				5	5	0
XS	65	pap/B				7	3	0
XS	69	pap/B				0	10	0
XS	70	pap/B				0	8	2
XS	75	pap/B				0	7	3
XS	78	pap/B				0	6	4
