# Supplementary material for: Asymmetrical disassortative pollination mediated by long‐/short‐tongued pollinators in a distylous Limonium myrianthum (Plumbaginaceae) with a short corolla tubular small flower
Source: Ecol Evol. 2024 Apr 21;14(4):e11284. doi: 10.1002/ece3.11284 (PMC11033550; doi:10.1002/ece3.11284)
Supplement: Supplementary file 1 — Data S1. [file ECE3-14-e11284-s001.zip › ece311284-sup-0002-floral_morph_metadata.xlsx]

## Sheet: Sheet1
			populations	HTB= Hutubi population, XS= Xishan population
			stigma/pollen morph	cob= cob-like stigma epidermal cells, A= coarse reticulate pollen exine ornamentation
				pap= papillate stigma epidermal cells, B= finely reticulate pollen exine ornamentation
			floral morphs	L= long-styled morph (L-morph): flowers whose stigmas were significantly higher than their anthers
				AH= approach herkogamous homostyly (AH-morph): flower in L-morph individuals with stigmas positioned above anthers but could touch anthers
				HL= homostyly (HL-morph): flowers in L-morph individuals with stigmas and anthers at the same position within a flower
				HS=homostyly (HS-morph): flowers in S-morph individuals with stigmas and anthers at the same position within a flower
				RH= reverse herkogamous homostyly (RH-morph): flower in S-morph individuals with stigmas positioned below anthers but could touch anthers
				S= short-styled morph (S-morph): flowers whose stigmas that were significantly lower than their anthers
