# Supplementary material for: Asymmetrical disassortative pollination mediated by long‐/short‐tongued pollinators in a distylous Limonium myrianthum (Plumbaginaceae) with a short corolla tubular small flower
Source: Ecol Evol. 2024 Apr 21;14(4):e11284. doi: 10.1002/ece3.11284 (PMC11033550; doi:10.1002/ece3.11284)
Supplement: Supplementary file 1 — Data S1. [file ECE3-14-e11284-s001.zip › ece311284-sup-0003-floral_trait.xlsx]

## Sheet: Sheet1
	Floral size of two populations
	population	sample	floral morph	corolla open diameter (mm)	corolla tube length (mm)	stigma height (mm)	anther height (mm)
	HTB	1	L	2.79	3.97	5.57	4
	HTB	2	L	2.63	3.63	5.22	4.05
	HTB	3	L	2.61	3.94	5.45	4.48
	HTB	4	L	2.67	3.84	5.76	4.56
	HTB	5	L	2.7	3.53	5.1	3.81
	HTB	6	L	2.87	3.41	5.07	4.15
	HTB	7	L	2.4	3.28	5.12	3.62
	HTB	8	L	2.38	3.04	4.72	4.04
	HTB	9	L	2.57	3.01	5.1	4.68
	HTB	10	L	2.59	3.18	5.11	4.37
	HTB	11	L	2.56	2.83	5.27	4.26
	HTB	12	L	2.53	2.69	4.99	4.24
	HTB	13	L	2.55	3.47	5.34	4.43
	HTB	14	L	2.63	3.34	5.19	4.17
	HTB	15	L	2.69	3.07	5.1	4.36
	HTB	16	L	2.39	3.08	5.13	4.47
	HTB	17	L	2.48	3.36	5.23	4.54
	HTB	18	L	2.39	3.28	5.11	4.64
	HTB	19	L	2.82	3.24	5.09	3.56
	HTB	20	L	2.79	3.23	5.17	3.77
	HTB	21	S	2.64	3.49	3.83	5.18
	HTB	22	S	2.6	3.65	3.72	5.04
	HTB	23	S	2.64	3.52	3.75	5.02
	HTB	24	S	2.64	3.83	3.95	5.11
	HTB	25	S	2.45	3.49	3.67	5.06
	HTB	26	S	2.65	3.41	3.56	4.81
	HTB	27	S	2.63	3.59	3.31	5.06
	HTB	28	S	2.39	3.28	4.43	5.52
	HTB	29	S	2.57	3.21	3.33	4.85
	HTB	30	S	3.04	3.14	4.55	5.1
	HTB	31	S	2.52	3.41	3.59	5.06
	HTB	32	S	2.65	3.12	3.71	5.06
	HTB	33	S	2.48	3.16	3.64	5.4
	HTB	34	S	2.67	3.21	4.1	5.11
	HTB	35	S	2.65	2.83	3.99	5.05
	HTB	36	S	2.67	2.97	3.56	5.29
	HTB	37	S	2.66	3.3	3.86	5.14
	HTB	38	S	3.01	3.17	4.02	5.69
	HTB	39	S	2.65	3.22	3.92	5.3
	HTB	40	S	2.57	3.27	3.88	5.64
	XS	1	L	2.47	2.31	4.51	4.18
	XS	2	L	2.4	2.19	4.7	4.12
	XS	3	L	2.46	3.06	5.29	4.25
	XS	4	L	2.46	2.62	5.08	4.02
	XS	5	L	2.42	4.68	4.11	3.57
	XS	6	L	2.77	1.96	4.6	3.47
	XS	7	L	2.35	2.25	5	4.22
	XS	8	L	2.08	2.19	4.63	3.88
	XS	9	L	3.14	2.17	4.63	4.07
	XS	10	L	2.88	2.45	5.1	4.21
	XS	11	L	2.44	2.41	5.58	4.32
	XS	12	L	2.34	2.24	4.58	4.22
	XS	13	L	2.49	2.39	4.63	3.75
	XS	14	L	2.46	2.24	4.03	3.72
	XS	15	L	2.45	2.23	4.58	3.86
	XS	16	L	2.16	1.95	4.49	3.81
	XS	17	L	2.7	2.22	4.9	4.32
	XS	18	L	2.43	1.85	5.1	4.17
	XS	19	L	2.05	2.04	4.85	3.92
	XS	20	L	2.52	2.2	4.89	4.42
	XS	21	S	2.92	2.04	3.42	4.34
	XS	22	S	3.05	2.15	3.02	4.32
	XS	23	S	2.11	2.08	3.52	4.21
	XS	24	S	2.24	1.93	3.55	4.44
	XS	25	S	2.18	1.96	3.24	4.14
	XS	26	S	2.3	2.06	3.44	4.52
	XS	27	S	2.56	2.5	3.56	4.62
	XS	28	S	2.45	2.09	3.18	4.75
	XS	29	S	2.29	2.1	3.27	4.42
	XS	30	S	2.69	2.35	3.98	5.63
	XS	31	S	2.63	2.21	3.82	5.64
	XS	32	S	2.51	1.82	3.69	5.09
	XS	33	S	2.63	2	3.07	4.69
	XS	34	S	2.63	2.08	3.71	4.92
	XS	35	S	2.68	2.03	4.1	5.28
	XS	36	S	2.23	2.36	3.97	4.79
	XS	37	S	2.41	2.38	3.74	4.47
	XS	38	S	2.46	2.46	4	5.3
	XS	39	S	2.17	1.92	3.95	5.07
