# Supplementary material for: Asymmetrical disassortative pollination mediated by long‐/short‐tongued pollinators in a distylous Limonium myrianthum (Plumbaginaceae) with a short corolla tubular small flower
Source: Ecol Evol. 2024 Apr 21;14(4):e11284. doi: 10.1002/ece3.11284 (PMC11033550; doi:10.1002/ece3.11284)
Supplement: Supplementary file 1 — Data S1. [file ECE3-14-e11284-s001.zip › ece311284-sup-0005-3_visiting_frequency.xlsx]

## Sheet: insect
Visiting frequency of pollinators of L. myrianthum in two populations
population	day	time range	time/h	insect	number of visited flowers	number of observed flowers
HTB	day1	10:00-12:00	2			579
				hoverfly	34
				bee	2
HTB	day1	12:30-14:30	2			196
				hoverfly	1
				bee	3
HTB	day1	10:30-11:45	1.25			50
				hoverfly	34
				bee	2
HTB	day1	12:00-14:00	2			302
				hoverfly	99
				bee	5
				fly	7
HTB	day1	15:00-17:00	2			325
				hoverfly	42
				fly	7
HTB	day1	14:30-16:30	2			414
				hoverfly	70
				fly	1
HTB	day2	10:30-12:00	1.5			473
				hoverfly	72
				bee	42
				beefly	5
HTB	day2	12:30-14:00	1.5			155
				hoverfly	57
				bee	29
HTB	day2	14:30-16:00	1.5			175
				hoverfly	26
HTB	day2	15:30-17:00	1.5			275
				hoverfly	29
				bee	6
				fly	2
				butterfly	2
XS	day1	13:47-15:47	2			170
				hoverfly	114
				bee	49
				beefly	21
XS	day1	13:50-15:50	2			463
				hoverfly	17
				bee	215
				fly	102
				beefly	148
XS	day2	10:50-11:50	1			363
				hoverfly	6
				bee	4
				fly	26
				beefly	332
XS	day2	11:50-12:57	1.1			363
				hoverfly	8
				bee	77
				fly	95
				beefly	171
XS	day2	12:57-14:07	1.1			363
				hoverfly	76
				bee	136
				fly	199
				beefly	50
XS	day2	10:50-12:00	1.16			216
				hoverfly	1
				fly	7
				beefly	20
XS	day2	12:00-13:00	1			334
				hoverfly	4
				bee	34
				fly	4
				beefly	42
XS	day2	12:50-13:50	1			334
				hoverfly	2
				bee	49
				fly	34
				beefly	32
XS	day2	10:50-11:50	1			553
				hoverfly	4
				bee	8
				fly	28
				beefly	22
XS	day2	11:50-12:50	1			553
				hoverfly	17
				bee	82
				fly	167
				beefly	65
XS	day2	12:50-13:56	1.1			553
				hoverfly	61
				bee	153
				fly	112
				beefly	170
XS	day2	10:53-11:53	1			205
				bee	38
				fly	31
				beefly	44
XS	day2	11:55-12:55	1			324
				hoverfly	26
				bee	114
				fly	127
				beefly	57
XS	day3	11:30-14:00	2.5			153
				hoverfly	3
				bee	23
				fly	23
				beefly	31
XS	day3	14:20-15:20	1			392
				bee	66
				fly	73
				beefly	119
XS	day3	11:30-14:10	2.67			173
				hoverfly	9
				bee	51
				fly	32
				beefly	38
XS	day3	14:40-15:30	0.83			171
				hoverfly	13
				bee	68
				fly	109
				beefly	2
XS	day4	15:10-16:30	1.33			40
				bee	27
				beefly	3
XS	day4	13:33-14:10	0.62			95
				hoverfly	2
				bee	40
				beefly	18
XS	day4	14:10-15:10	1			334
				hoverfly	10
				bee	17
				fly	226
				beefly	28
XS	day5	13:15-14:15	1			173
				hoverfly	31
				bee	169
				fly	12
XS	day5	12:30-13:30	1			170
				bee	13
				beefly	63
XS	day5	13:30-14:00	0.5			170
				beefly	130
XS	day5	14:00-15:30	1.5			200
				hoverfly	66
				bee	11
				beefly	9
XS	day5	15:30-16:00	0.5			200
				bee	21
				beefly	10
XS	day5	13:20-14:20	1			203
				hoverfly	10
				bee	125
XS	day5	14:20-14:50	0.5			203
				bee	175
				fly	16
				beefly	11
XS	day5	15:00-15:30	0.5			203
				bee	92
				fly	7

## Sheet: pollinator_group
Visiting frequency of pollinators of L. myrianthum in two populations
population	day	time range	time (h)	pollinator group	number of visited flowers	number of observed flowers
HTB	day1	10:00-12:00	2			579
				short	36
				long	0
HTB	day1	12:30-14:30	2			196
				short	4
				long	0
HTB	day1	10:30-11:45	1.25			50
				short	36
				long	0
HTB	day1	12:00-14:00	2			302
				short	111
				long	0
HTB	day1	15:00-17:00	2			325
				short	49
				long	0
HTB	day1	14:30-16:30	2			414
				short	81
				long	0
HTB	day2	10:30-12:00	1.5			473
				short	114
				long	5
HTB	day2	12:30-14:00	1.5			155
				short	86
				long	0
HTB	day2	14:30-16:00	1.5			175
				short	26
				long	0
HTB	day2	15:30-17:00	1.5			275
				short	39
				long	2
XS	day1	13:47-15:47	2			170
			2	short	163
			2	long	21
XS	day1	13:50-15:50	2			463
			2	short	334
			2	long	148
XS	day2	10:50-11:50	1			363
				short	36
				long	332
XS	day2	11:50-12:57	1.1			363
				short	180
				long	171
XS	day2	12:57-14:07	1.1			363
				short	711
				long	50
XS	day2	10:50-12:00	1.16			216
				short	8
				long	20
XS	day2	12:00-13:00	1			334
				short	42
				long	42
XS	day2	12:50-13:50	1			334
				short	85
				long	32
XS	day2	10:50-11:50	1			553
				short	40
				long	22
XS	day2	11:50-12:50	1			553
				short	266
				long	65
XS	day2	12:50-13:56	1.1			553
				short	326
				long	170
XS	day2	10:53-11:53	1			205
				short	69
				long	44
XS	day2	11:55-12:55	1			324
				short	267
				long	57
XS	day3	11:30-14:00	2.5			153
				short	49
				long	31
XS	day3	14:20-15:20	1			392
				short	139
				long	119
XS	day3	11:30-14:10	2.67			173
				short	92
				long	38
XS	day3	14:40-15:30	0.83			171
				short	190
				long	2
XS	day4	15:10-16:30	1.33			40
				short	27
				long	3
XS	day4	13:33-14:10	0.62			95
				short	42
				long	18
XS	day4	14:10-15:10	1			334
				short	253
				long	28
XS	day5	13:15-14:15	1			173
				short	212
				long	0
XS	day5	12:30-13:30	1			170
				short	13
				long	63
XS	day5	13:30-14:00	0.5			170
				short	0
				long	130
XS	day5	14:00-15:30	1.5			200
				short	77
				long	9
XS	day5	15:30-16:00	0.5			200
				short	21
				long	10
XS	day5	13:20-14:20	1			203
				short	135
				long	0
XS	day5	14:20-14:50	0.5			203
				short	191
				long	11
XS	day5	15:00-15:30	0.5			203
				short	99
				long	0
