# Supplementary material for: Asymmetrical disassortative pollination mediated by long‐/short‐tongued pollinators in a distylous Limonium myrianthum (Plumbaginaceae) with a short corolla tubular small flower
Source: Ecol Evol. 2024 Apr 21;14(4):e11284. doi: 10.1002/ece3.11284 (PMC11033550; doi:10.1002/ece3.11284)
Supplement: Supplementary file 1 — Data S1. [file ECE3-14-e11284-s001.zip › ece311284-sup-0006-3_visiting_frequency_metadata.xlsx]

## Sheet: Sheet1
			population	HTB= Hutubi population, XS= Xishan population
			day	day1= observation on the first day, day2= observation on the second day, and so on
			time range	from start time of observation to end time of observation
			time (h)	duration of observation (h)
			insect	pollinators visiting the flowers during observation
			number of visited flower	the number of flowers visited by a certain type of insect during the time period
			number of observed flower	the number of flowers observed during the time period
			pollinator group	short= short-tongued insect that can make head- and tongued-to-sex organ contact during flower visitation
				long= long-tongued insect that cannot make head-to-sex organ contact and only the tongued come into contact with the sex organ during flower visitation
