# Supplementary material for: Asymmetrical disassortative pollination mediated by long‐/short‐tongued pollinators in a distylous Limonium myrianthum (Plumbaginaceae) with a short corolla tubular small flower
Source: Ecol Evol. 2024 Apr 21;14(4):e11284. doi: 10.1002/ece3.11284 (PMC11033550; doi:10.1002/ece3.11284)
Supplement: Supplementary file 1 — Data S1. [file ECE3-14-e11284-s001.zip › ece311284-sup-0007-4_pollen_deposition.xlsx]

## Sheet: Sheet1
Stigmatic pollen deposition after a single visit by LT or ST pollinators
population	day	sample	insect	floral morph	the numbers of legitimate pollen	pollinator group
HTB	day1	2	hoverfly	L	0	short
HTB	day1	2	hoverfly	L	0	short
HTB	day1	32	hoverfly	L	2	short
HTB	day1	32	hoverfly	L	6	short
HTB	day1	32	hoverfly	L	3	short
HTB	day1	32	hoverfly	L	0	short
HTB	day1	32	hoverfly	L	2	short
HTB	day1	32	hoverfly	L	2	short
HTB	day1	4	hoverfly	L	12	short
HTB	day1	4	hoverfly	L	0	short
HTB	day1	4	hoverfly	L	0	short
HTB	day1	4	hoverfly	L	0	short
HTB	day1	5	hoverfly	L	0	short
HTB	day1	40	hoverfly	L	0	short
HTB	day1	40	hoverfly	L	0	short
HTB	day1	40	hoverfly	L	3	short
HTB	day2	4	hoverfly	L	0	short
HTB	day2	4	hoverfly	L	1	short
HTB	day2	4	hoverfly	L	0	short
HTB	day2	4	hoverfly	L	0	short
HTB	day2	5	hoverfly	L	1	short
HTB	day2	5	hoverfly	L	2	short
HTB	day2	5	hoverfly	L	3	short
HTB	day2	5	hoverfly	L	11	short
HTB	day2	5	hoverfly	L	1	short
HTB	day2	5	hoverfly	L	1	short
HTB	day2	5	hoverfly	L	0	short
HTB	day2	5	hoverfly	L	0	short
HTB	day2	5	hoverfly	L	0	short
HTB	day2	5	hoverfly	L	0	short
HTB	day3	4	hoverfly	L	2	short
HTB	day3	4	hoverfly	L	3	short
HTB	day3	4	hoverfly	L	8	short
HTB	day3	4	hoverfly	L	3	short
HTB	day3	4	hoverfly	L	1	short
HTB	day3	5	hoverfly	L	4	short
HTB	day3	5	hoverfly	L	3	short
HTB	day3	5	hoverfly	L	3	short
HTB	day3	5	hoverfly	L	0	short
HTB	day3	5	hoverfly	L	3	short
HTB	day3	5	hoverfly	L	2	short
HTB	day3	5	hoverfly	L	3	short
HTB	day3	14	hoverfly	L	0	short
HTB	day3	14	hoverfly	L	2	short
HTB	day3	14	hoverfly	L	0	short
HTB	day3	14	hoverfly	L	0	short
HTB	day3	14	hoverfly	L	0	short
HTB	day3	14	hoverfly	L	0	short
HTB	day3	14	hoverfly	L	0	short
HTB	day3	14	hoverfly	L	2	short
HTB	day4	4	hoverfly	L	2	short
HTB	day4	4	hoverfly	L	0	short
HTB	day4	4	hoverfly	L	1	short
HTB	day4	4	hoverfly	L	0	short
HTB	day4	4	hoverfly	L	3	short
HTB	day4	4	hoverfly	L	2	short
HTB	day4	4	hoverfly	L	3	short
HTB	day4	4	hoverfly	L	3	short
HTB	day4	4	hoverfly	L	0	short
HTB	day4	4	hoverfly	L	0	short
HTB	day4	4	hoverfly	L	1	short
HTB	day4	4	hoverfly	L	0	short
HTB	day4	5	hoverfly	L	0	short
HTB	day4	5	hoverfly	L	8	short
HTB	day4	5	hoverfly	L	7	short
HTB	day4	5	hoverfly	L	0	short
HTB	day4	5	hoverfly	L	0	short
HTB	day4	5	hoverfly	L	0	short
HTB	day4	5	hoverfly	L	2	short
HTB	day4	5	hoverfly	L	0	short
HTB	day4	5	hoverfly	L	6	short
HTB	day4	5	hoverfly	L	0	short
HTB	day4	5	hoverfly	L	2	short
HTB	day4	5	hoverfly	L	0	short
HTB	day4	5	hoverfly	L	1	short
HTB	day4	5	hoverfly	L	2	short
HTB	day4	5	hoverfly	L	0	short
HTB	day4	5	hoverfly	L	2	short
HTB	day4	5	hoverfly	L	0	short
HTB	day4	20	hoverfly	L	0	short
HTB	day4	20	hoverfly	L	0	short
HTB	day4	20	hoverfly	L	0	short
HTB	day4	20	hoverfly	L	0	short
HTB	day4	20	hoverfly	L	1	short
HTB	day4	20	hoverfly	L	2	short
HTB	day4	20	hoverfly	L	0	short
HTB	day4	20	hoverfly	L	0	short
HTB	day4	20	hoverfly	L	0	short
HTB	day4	21	hoverfly	L	0	short
HTB	day4	21	hoverfly	L	1	short
HTB	day4	21	hoverfly	L	0	short
HTB	day4	22	hoverfly	L	0	short
HTB	day4	22	hoverfly	L	2	short
HTB	day4	22	hoverfly	L	0	short
HTB	day4	22	hoverfly	L	2	short
HTB	day4	22	hoverfly	L	0	short
HTB	day4	22	hoverfly	L	0	short
HTB	day4	22	hoverfly	L	0	short
HTB	day4	22	hoverfly	L	0	short
HTB	day4	22	hoverfly	L	0	short
HTB	day4	22	hoverfly	L	1	short
HTB	day4	22	hoverfly	L	1	short
HTB	day4	22	hoverfly	L	2	short
HTB	day4	22	hoverfly	L	1	short
HTB	day4	17	hoverfly	L	0	short
HTB	day4	17	hoverfly	L	1	short
HTB	day4	17	hoverfly	L	4	short
HTB	day4	17	hoverfly	L	2	short
HTB	day4	17	hoverfly	L	1	short
HTB	day5	4	hoverfly	L	0	short
HTB	day5	4	hoverfly	L	0	short
HTB	day5	4	hoverfly	L	0	short
HTB	day5	4	hoverfly	L	2	short
HTB	day5	4	hoverfly	L	0	short
HTB	day5	4	hoverfly	L	1	short
HTB	day5	4	hoverfly	L	1	short
HTB	day5	4	hoverfly	L	0	short
HTB	day5	4	hoverfly	L	0	short
HTB	day5	4	hoverfly	L	0	short
HTB	day5	5	hoverfly	L	1	short
HTB	day5	5	hoverfly	L	1	short
HTB	day5	5	hoverfly	L	0	short
HTB	day5	5	hoverfly	L	0	short
HTB	day5	5	hoverfly	L	0	short
HTB	day5	5	hoverfly	L	2	short
HTB	day5	5	hoverfly	L	0	short
HTB	day5	5	hoverfly	L	6	short
HTB	day5	5	hoverfly	L	0	short
HTB	day5	8	hoverfly	L	0	short
HTB	day5	8	hoverfly	L	2	short
HTB	day5	8	hoverfly	L	0	short
HTB	day5	8	hoverfly	L	0	short
HTB	day5	8	hoverfly	L	1	short
HTB	day5	8	hoverfly	L	0	short
HTB	day5	8	hoverfly	L	1	short
HTB	day5	8	hoverfly	L	1	short
HTB	day5	8	hoverfly	L	0	short
HTB	day5	8	hoverfly	L	0	short
HTB	day5	17	hoverfly	L	0	short
HTB	day5	17	hoverfly	L	1	short
HTB	day5	17	hoverfly	L	0	short
HTB	day5	17	hoverfly	L	0	short
HTB	day5	17	hoverfly	L	0	short
HTB	day5	17	hoverfly	L	0	short
HTB	day5	17	hoverfly	L	0	short
HTB	day5	17	hoverfly	L	2	short
HTB	day5	17	hoverfly	L	0	short
HTB	day5	22	hoverfly	L	0	short
HTB	day5	22	hoverfly	L	0	short
HTB	day5	22	hoverfly	L	0	short
HTB	day5	22	hoverfly	L	3	short
HTB	day5	22	hoverfly	L	1	short
HTB	day2	1	hoverfly	S	2	short
HTB	day2	1	hoverfly	S	0	short
HTB	day2	1	hoverfly	S	1	short
HTB	day2	1	hoverfly	S	0	short
HTB	day2	3	hoverfly	S	0	short
HTB	day2	3	hoverfly	S	0	short
HTB	day2	3	hoverfly	S	0	short
HTB	day2	3	hoverfly	S	0	short
HTB	day2	3	hoverfly	S	0	short
HTB	day2	3	hoverfly	S	0	short
HTB	day2	3	hoverfly	S	0	short
HTB	day2	3	hoverfly	S	0	short
HTB	day2	3	hoverfly	S	0	short
HTB	day2	6	hoverfly	S	0	short
HTB	day2	6	hoverfly	S	0	short
HTB	day2	11	hoverfly	S	3	short
HTB	day3	2	hoverfly	S	0	short
HTB	day3	2	hoverfly	S	0	short
HTB	day3	2	hoverfly	S	0	short
HTB	day3	2	hoverfly	S	0	short
HTB	day3	2	hoverfly	S	0	short
HTB	day3	2	hoverfly	S	0	short
HTB	day3	2	hoverfly	S	0	short
HTB	day3	2	hoverfly	S	3	short
HTB	day3	2	hoverfly	S	1	short
HTB	day3	2	hoverfly	S	0	short
HTB	day3	2	hoverfly	S	0	short
HTB	day3	2	hoverfly	S	2	short
HTB	day3	2	hoverfly	S	0	short
HTB	day3	2	hoverfly	S	16	short
HTB	day3	2	hoverfly	S	0	short
HTB	day3	2	hoverfly	S	0	short
HTB	day3	3	hoverfly	S	0	short
HTB	day3	3	hoverfly	S	1	short
HTB	day3	3	hoverfly	S	0	short
HTB	day3	3	hoverfly	S	0	short
HTB	day3	3	hoverfly	S	0	short
HTB	day3	6	hoverfly	S	0	short
HTB	day3	6	hoverfly	S	0	short
HTB	day3	6	hoverfly	S	1	short
HTB	day3	6	hoverfly	S	0	short
HTB	day3	9	hoverfly	S	0	short
HTB	day3	9	hoverfly	S	0	short
HTB	day3	9	hoverfly	S	0	short
HTB	day3	9	hoverfly	S	0	short
HTB	day3	9	hoverfly	S	0	short
HTB	day3	10	hoverfly	S	0	short
HTB	day3	10	hoverfly	S	0	short
HTB	day3	10	hoverfly	S	0	short
HTB	day3	10	hoverfly	S	0	short
HTB	day3	10	hoverfly	S	0	short
HTB	day3	10	hoverfly	S	0	short
HTB	day3	10	hoverfly	S	1	short
HTB	day3	10	hoverfly	S	0	short
HTB	day3	10	hoverfly	S	0	short
HTB	day3	11	hoverfly	S	1	short
HTB	day3	11	hoverfly	S	0	short
HTB	day3	11	hoverfly	S	0	short
HTB	day3	11	hoverfly	S	0	short
HTB	day3	11	hoverfly	S	0	short
HTB	day3	11	hoverfly	S	0	short
HTB	day3	11	hoverfly	S	1	short
HTB	day3	11	hoverfly	S	0	short
HTB	day3	11	hoverfly	S	0	short
HTB	day3	12	hoverfly	S	0	short
HTB	day3	12	hoverfly	S	0	short
HTB	day3	12	hoverfly	S	0	short
HTB	day3	12	hoverfly	S	0	short
HTB	day3	12	hoverfly	S	0	short
HTB	day3	12	hoverfly	S	0	short
HTB	day3	12	hoverfly	S	0	short
HTB	day3	12	hoverfly	S	0	short
HTB	day3	12	hoverfly	S	0	short
HTB	day3	12	hoverfly	S	0	short
HTB	day3	13	hoverfly	S	0	short
HTB	day3	13	hoverfly	S	0	short
HTB	day3	13	hoverfly	S	0	short
HTB	day3	13	hoverfly	S	0	short
HTB	day3	13	hoverfly	S	0	short
HTB	day4	3	hoverfly	S	0	short
HTB	day4	3	hoverfly	S	0	short
HTB	day4	3	hoverfly	S	0	short
HTB	day4	3	hoverfly	S	0	short
HTB	day4	3	hoverfly	S	0	short
HTB	day4	3	hoverfly	S	0	short
HTB	day4	3	hoverfly	S	3	short
HTB	day4	3	hoverfly	S	0	short
HTB	day4	3	hoverfly	S	0	short
HTB	day4	3	hoverfly	S	0	short
HTB	day4	3	hoverfly	S	21	short
HTB	day4	3	hoverfly	S	0	short
HTB	day4	7	hoverfly	S	0	short
HTB	day4	7	hoverfly	S	0	short
HTB	day4	7	hoverfly	S	0	short
HTB	day4	7	hoverfly	S	0	short
HTB	day4	7	hoverfly	S	0	short
HTB	day4	7	hoverfly	S	0	short
HTB	day4	7	hoverfly	S	0	short
HTB	day4	7	hoverfly	S	0	short
HTB	day4	7	hoverfly	S	0	short
HTB	day4	11	hoverfly	S	0	short
HTB	day4	11	hoverfly	S	0	short
HTB	day4	11	hoverfly	S	0	short
HTB	day4	11	hoverfly	S	0	short
HTB	day4	11	hoverfly	S	0	short
HTB	day4	11	hoverfly	S	0	short
HTB	day4	11	hoverfly	S	0	short
HTB	day4	11	hoverfly	S	0	short
HTB	day4	11	hoverfly	S	0	short
HTB	day4	11	hoverfly	S	0	short
HTB	day4	11	hoverfly	S	0	short
HTB	day4	11	hoverfly	S	0	short
HTB	day4	11	hoverfly	S	6	short
HTB	day4	11	hoverfly	S	0	short
HTB	day4	11	hoverfly	S	0	short
HTB	day4	11	hoverfly	S	0	short
HTB	day4	11	hoverfly	S	1	short
HTB	day4	11	hoverfly	S	2	short
HTB	day4	11	hoverfly	S	0	short
HTB	day4	11	hoverfly	S	4	short
HTB	day4	11	hoverfly	S	0	short
HTB	day4	11	hoverfly	S	0	short
HTB	day4	11	hoverfly	S	0	short
HTB	day4	12	hoverfly	S	0	short
HTB	day4	12	hoverfly	S	0	short
HTB	day4	12	hoverfly	S	0	short
HTB	day4	12	hoverfly	S	0	short
HTB	day4	13	hoverfly	S	0	short
HTB	day4	13	hoverfly	S	0	short
HTB	day4	13	hoverfly	S	4	short
HTB	day4	13	hoverfly	S	0	short
HTB	day4	13	hoverfly	S	1	short
HTB	day4	13	hoverfly	S	0	short
HTB	day4	13	hoverfly	S	0	short
HTB	day4	13	hoverfly	S	1	short
HTB	day4	13	hoverfly	S	0	short
HTB	day4	13	hoverfly	S	0	short
HTB	day4	13	hoverfly	S	0	short
HTB	day4	13	hoverfly	S	0	short
HTB	day4	13	hoverfly	S	3	short
HTB	day4	13	hoverfly	S	0	short
HTB	day4	13	hoverfly	S	0	short
HTB	day4	13	hoverfly	S	0	short
HTB	day4	13	hoverfly	S	0	short
HTB	day4	13	hoverfly	S	0	short
HTB	day4	13	hoverfly	S	0	short
HTB	day4	13	hoverfly	S	0	short
HTB	day4	13	hoverfly	S	1	short
HTB	day4	13	hoverfly	S	1	short
HTB	day4	13	hoverfly	S	1	short
HTB	day4	13	hoverfly	S	0	short
HTB	day4	18	hoverfly	S	0	short
HTB	day4	18	hoverfly	S	1	short
HTB	day4	18	hoverfly	S	0	short
HTB	day4	18	hoverfly	S	0	short
HTB	day4	18	hoverfly	S	0	short
HTB	day4	18	hoverfly	S	0	short
HTB	day4	18	hoverfly	S	0	short
HTB	day4	18	hoverfly	S	0	short
HTB	day4	18	hoverfly	S	0	short
HTB	day4	18	hoverfly	S	5	short
HTB	day4	18	hoverfly	S	0	short
HTB	day4	18	hoverfly	S	0	short
HTB	day4	18	hoverfly	S	0	short
HTB	day4	19	hoverfly	S	0	short
HTB	day4	19	hoverfly	S	1	short
HTB	day4	19	hoverfly	S	1	short
HTB	day5	3	hoverfly	S	0	short
HTB	day5	3	hoverfly	S	0	short
HTB	day5	3	hoverfly	S	0	short
HTB	day5	3	hoverfly	S	0	short
HTB	day5	7	hoverfly	S	0	short
HTB	day5	7	hoverfly	S	0	short
HTB	day5	7	hoverfly	S	0	short
HTB	day5	7	hoverfly	S	0	short
HTB	day5	7	hoverfly	S	0	short
HTB	day5	11	hoverfly	S	0	short
HTB	day5	11	hoverfly	S	0	short
HTB	day5	11	hoverfly	S	0	short
HTB	day5	11	hoverfly	S	0	short
HTB	day5	11	hoverfly	S	0	short
HTB	day5	18	hoverfly	S	0	short
HTB	day5	18	hoverfly	S	1	short
HTB	day5	18	hoverfly	S	0	short
HTB	day5	18	hoverfly	S	0	short
HTB	day5	18	hoverfly	S	0	short
HTB	day5	18	hoverfly	S	0	short
HTB	day5	13	hoverfly	S	0	short
HTB	day5	13	hoverfly	S	0	short
HTB	day5	13	hoverfly	S	0	short
HTB	day5	13	hoverfly	S	0	short
HTB	day5	13	hoverfly	S	0	short
HTB	day5	13	hoverfly	S	0	short
XS	day2	4	beefly	S	0	long
XS	day1	5	beefly	L	1	long
XS	day1	5	beefly	L	0	long
XS	day1	6	beefly	L	0	long
XS	day1	6	beefly	L	0	long
XS	day1	6	bee	L	0	short
XS	day1	6	bee	L	0	short
XS	day3	4	beefly	S	0	long
XS	day2	11	beefly	S	0	long
XS	day2	12	beefly	S	0	long
XS	day3	12	beefly	S	2	long
XS	day1	16	beefly	S	0	long
XS	day1	16	beefly	S	0	long
XS	day2	16	beefly	S	0	long
XS	day2	16	beefly	S	0	long
XS	day2	16	beefly	S	0	long
XS	day2	16	beefly	S	10	long
XS	day2	20	beefly	S	6	long
XS	day1	18	beefly	L	0	long
XS	day1	18	beefly	L	0	long
XS	day1	21	beefly	S	0	long
XS	day2	22	beefly	S	0	long
XS	day2	22	beefly	S	2	long
XS	day2	22	beefly	S	0	long
XS	day3	22	beefly	S	1	long
XS	day3	22	beefly	S	0	long
XS	day2	25	beefly	S	1	long
XS	day2	27	beefly	S	0	long
XS	day3	27	beefly	S	0	long
XS	day1	26	fly	L	1	short
XS	day1	26	fly	L	0	short
XS	day3	27	beefly	S	7	long
XS	day1	29	beefly	S	2	long
XS	day1	28	fly	L	1	short
XS	day1	28	fly	L	2	short
XS	day1	28	beefly	L	0	long
XS	day1	28	bee	L	1	short
XS	day3	29	beefly	S	22	long
XS	day1	30	fly	L	0	short
XS	day1	30	beefly	L	0	long
XS	day1	30	beefly	L	1	long
XS	day3	29	beefly	S	0	long
XS	day1	31	beefly	S	1	long
XS	day1	31	beefly	S	0	long
XS	day1	31	beefly	S	0	long
XS	day1	32	beefly	L	0	long
XS	day1	32	bee	L	0	short
XS	day2	31	beefly	S	1	long
XS	day2	5	beefly	L	1	long
XS	day2	5	beefly	L	0	long
XS	day2	6	fly	L	2	short
XS	day2	6	bee	L	0	short
XS	day2	6	bee	L	0	short
XS	day3	31	beefly	S	0	long
XS	day3	31	beefly	S	0	long
XS	day1	1	fly	S	0	short
XS	day2	11	bee	S	0	short
XS	day1	12	fly	S	0	short
XS	day1	12	fly	S	3	short
XS	day2	12	fly	S	0	short
XS	day2	12	fly	S	0	short
XS	day2	12	bee	S	0	short
XS	day3	12	fly	S	3	short
XS	day3	12	fly	S	4	short
XS	day3	12	bee	S	0	short
XS	day1	13	bee	S	0	short
XS	day1	13	bee	S	0	short
XS	day2	13	fly	S	1	short
XS	day2	13	fly	S	0	short
XS	day2	13	bee	S	1	short
XS	day2	13	bee	S	0	short
XS	day2	18	fly	L	0	short
XS	day2	18	fly	L	3	short
XS	day2	18	beefly	L	0	long
XS	day2	18	bee	L	1	short
XS	day3	13	fly	S	2	short
XS	day3	13	fly	S	1	short
XS	day2	20	beefly	L	0	long
XS	day3	13	bee	S	0	short
XS	day3	13	bee	S	1	short
XS	day1	14	bee	S	0	short
XS	day2	14	fly	S	2	short
XS	day2	14	fly	S	2	short
XS	day1	16	fly	S	4	short
XS	day1	16	fly	S	5	short
XS	day1	16	bee	S	0	short
XS	day1	16	bee	S	0	short
XS	day2	16	fly	S	0	short
XS	day2	16	fly	S	2	short
XS	day3	16	fly	S	2	short
XS	day3	16	fly	S	0	short
XS	day2	26	beefly	L	0	long
XS	day2	26	beefly	L	0	long
XS	day2	26	bee	L	1	short
XS	day2	26	bee	L	0	short
XS	day3	16	fly	S	3	short
XS	day3	16	fly	S	2	short
XS	day2	18	fly	S	0	short
XS	day2	18	fly	S	2	short
XS	day1	20	bee	S	0	short
XS	day2	28	beefly	L	0	long
XS	day2	28	bee	L	3	short
XS	day1	20	bee	S	2	short
XS	day2	20	fly	S	0	short
XS	day2	30	beefly	L	0	long
XS	day2	30	bee	L	0	short
XS	day2	30	bee	L	1	short
XS	day2	20	fly	S	3	short
XS	day3	20	fly	S	1	short
XS	day3	20	bee	S	0	short
XS	day1	21	fly	S	1	short
XS	day2	32	beefly	L	0	long
XS	day2	38	fly	L	0	short
XS	day2	38	fly	L	3	short
XS	day3	3	bee	L	0	short
XS	day3	3	fly	L	3	short
XS	day3	3	fly	L	0	short
XS	day1	21	fly	S	3	short
XS	day3	5	bee	L	0	short
XS	day3	5	bee	L	1	short
XS	day3	5	bee	L	2	short
XS	day3	6	bee	L	0	short
XS	day3	6	bee	L	0	short
XS	day3	6	bee	L	0	short
XS	day1	21	bee	S	0	short
XS	day1	21	bee	S	2	short
XS	day2	21	fly	S	0	short
XS	day2	21	fly	S	0	short
XS	day3	21	fly	S	0	short
XS	day3	21	bee	S	0	short
XS	day3	22	fly	S	2	short
XS	day2	25	bee	S	0	short
XS	day1	25	fly	S	1	short
XS	day1	25	bee	S	0	short
XS	day1	25	bee	S	1	short
XS	day2	25	fly	S	0	short
XS	day2	25	bee	S	2	short
XS	day3	18	fly	L	0	short
XS	day3	18	fly	L	1	short
XS	day3	18	beefly	L	0	long
XS	day3	18	bee	L	0	short
XS	day3	18	bee	L	0	short
XS	day2	25	bee	S	1	short
XS	day3	25	fly	S	4	short
XS	day3	25	fly	S	3	short
XS	day1	27	bee	S	0	short
XS	day1	27	bee	S	0	short
XS	day2	27	fly	S	4	short
XS	day2	27	fly	S	0	short
XS	day2	27	bee	S	0	short
XS	day2	27	bee	S	0	short
XS	day3	26	fly	L	0	short
XS	day3	26	fly	L	0	short
XS	day3	26	bee	L	0	short
XS	day3	26	bee	L	2	short
XS	day3	26	bee	L	4	short
XS	day3	26	bee	L	0	short
XS	day3	27	fly	S	0	short
XS	day3	27	bee	S	1	short
XS	day3	27	bee	S	1	short
XS	day2	29	fly	S	2	short
XS	day2	29	bee	S	0	short
XS	day3	28	bee	L	0	short
XS	day3	28	bee	L	0	short
XS	day3	28	bee	L	0	short
XS	day3	28	bee	L	0	short
XS	day3	29	bee	L	0	short
XS	day3	29	fly	S	0	short
XS	day3	29	fly	S	2	short
XS	day3	29	fly	S	0	short
XS	day3	29	bee	S	0	short
XS	day3	29	bee	S	1	short
XS	day1	31	fly	S	0	short
XS	day2	31	bee	S	0	short
XS	day3	30	fly	L	3	short
XS	day3	30	fly	L	4	short
XS	day3	30	fly	L	8	short
XS	day3	30	bee	L	0	short
XS	day3	30	bee	L	2	short
XS	day3	30	bee	L	1	short
XS	day3	31	bee	L	1	short
XS	day3	31	bee	L	0	short
XS	day2	31	bee	S	1	short
XS	day2	31	bee	S	0	short
XS	day3	31	fly	S	3	short
XS	day3	32	fly	L	1	short
XS	day3	32	bee	L	1	short
XS	day3	32	bee	L	2	short
XS	day3	32	bee	L	2	short
XS	day3	34	fly	L	5	short
XS	day3	34	fly	L	0	short
XS	day3	34	beefly	L	4	long
XS	day3	34	bee	L	0	short
XS	day3	34	bee	L	0	short
XS	day3	34	bee	L	0	short
XS	day3	35	beefly	L	0	long
XS	day3	35	beefly	L	0	long
XS	day3	35	beefly	L	2	long
XS	day3	35	bee	L	1	short
XS	day3	35	bee	L	0	short
XS	day3	35	bee	L	0	short
XS	day3	35	bee	L	0	short
XS	day3	37	beefly	L	4	long
XS	day3	37	beefly	L	11	long
XS	day3	37	bee	L	0	short
XS	day3	37	bee	L	3	short
XS	day3	37	bee	L	5	short
XS	day3	38	fly	L	1	short
XS	day3	38	fly	L	1	short
XS	day3	38	bee	L	0	short
XS	day3	38	bee	L	0	short
XS	day3	38	bee	L	0	short
