# Supplementary material for: Asymmetrical disassortative pollination mediated by long‐/short‐tongued pollinators in a distylous Limonium myrianthum (Plumbaginaceae) with a short corolla tubular small flower
Source: Ecol Evol. 2024 Apr 21;14(4):e11284. doi: 10.1002/ece3.11284 (PMC11033550; doi:10.1002/ece3.11284)
Supplement: Supplementary file 1 — Data S1. [file ECE3-14-e11284-s001.zip › ece311284-sup-0008-4_pollen_deposition.xlsx]

## Sheet: Sheet2
		population	HTB= Hutubi population, XS= Xishan population
		day	day1= observation on the first day, day2= observation on the second day, and so on
		sample	plant orders, the same sequence number represents that the flowers come from the same plant
		insect	pollinators visiting the flowers during observation
		floral morph	L= long-styled morph, S= short-styled morph
		pollinator group	short= short-tongued insect that can make head- and tongued-to-sex organ contact during flower visitation
			long= long-tongued insect that cannot make head-to-sex organ contact and only the tongued come into contact with the sex organ during flower visitation
		legitimate pollen	legitimate (compatible) pollen refers to the pollen between individuals with different pollen-stigma morphology
