# Supplementary material for: Asymmetrical disassortative pollination mediated by long‐/short‐tongued pollinators in a distylous Limonium myrianthum (Plumbaginaceae) with a short corolla tubular small flower
Source: Ecol Evol. 2024 Apr 21;14(4):e11284. doi: 10.1002/ece3.11284 (PMC11033550; doi:10.1002/ece3.11284)
Supplement: Supplementary file 1 — Data S1. [file ECE3-14-e11284-s001.zip › ece311284-sup-0009-5_hand_pollination_experiment.xlsx]

## Sheet: 2023.7.13
			apomixis	intramorph pollination	intermorph pollination	self-pollination	control
	sample	floral morph	fruit set	fruit set	fruit set	fruit set	fruit set
	1	S	0	0	1		1
	1	S	0	0	0		0
	1	S	0
	2	S	0	1	0	0	1
	2	S	0	0	1	0	1
	2	S	0
	3	S	0	0	1	0	1
	3	S	0	0	1	0	1
	3	S				0	1
	4	S	0	0	1	0	0
	4	S	0	0	0	0	0
	5	S	0	0	0	0	1
	5	S	0	0	0	0	0
	6	S	0	0	1	0	0
	6	S	0	0	1	0	1
	6	S
	7	S	0	0	1	1	1
	7	S	0	0	1	0	0
	7	S	0				1
	8	S	0	0	1	0	1
	8	S	0	0	1	0	0
	9	S	0	0	1		1
	9	S	0	0	0		0
	10	S	0	0	1	0	1
	10	S		0	0	0	1
	11	S	0	0	0	0	1
	11	S	0	0	0	0	0
	11	S			0
	12	S	0	0	1		0
	12	S	0	0	1		1
	13	S	0	0	1		1
	13	S	0	0	1		0
	14	S	0	0	1	0	1
	14	S		0	1	0	1
	15	S	0	0	0	0	0
	15	S	0	0		0	0
	1	L	0	0	1	0	0
	1	L	0	0	1	0	1
	2	L	0	0	1	0	1
	2	L	0	0	0	0	0
	2	L	0				1
	3	L	0	0	1	0	1
	3	L	0	0	1	0	1
	4	L	0	0	1	0	1
	4	L	0	0	0	0	0
	4	L			1
	5	L	0	0	1	0	0
	5	L	0	0	0	0	1
	6	L	0	0	1	0	1
	6	L		0	0	0	1
	7	L	0	0	0	0	0
	7	L	0	0	0	0	0
	7	L		0		0
	8	L	0	0	1	0	1
	8	L	0	0	1	0	0
	8	L	0	0			1
	9	L	0	0	1	0	1
	9	L	0	0	1	0	1
	9	L	0	0		0
	10	L	0	0	1	0	1
	10	L	0	0	0	0	1
	11	L	0	0	0	0	1
	11	L	0	0	0	0	0
	12	L	0	0	0		0
	12	L	0	0	0		0
	13	L	0	0	1	0	1
	13	L		0	0	0	0
	14	L	0	0	0	0	1
	14	L	0		1	0	1
	15	L	0	0	1	0	1
	15	L		0	1	0	1
