# Supplementary material for: Asymmetrical disassortative pollination mediated by long‐/short‐tongued pollinators in a distylous Limonium myrianthum (Plumbaginaceae) with a short corolla tubular small flower
Source: Ecol Evol. 2024 Apr 21;14(4):e11284. doi: 10.1002/ece3.11284 (PMC11033550; doi:10.1002/ece3.11284)
Supplement: Supplementary file 1 — Data S1. [file ECE3-14-e11284-s001.zip › ece311284-sup-0010-5_hand_pollination.xlsx]

## Sheet: Sheet1
		samples	plant order, the same sequence number represents that the flowers come from the same plant
		floral morphs	S= S-morph with papillate stigma morphology, L-morph with cob stigma morphology
		apomixis	the flower emasculated and netted before dispersed
		intramorph pollination	pollination between plants with the same floral morph
		intermorph pollination	pollination between L-morph and S-morph is carried out
		self-pollination	pollination between intrapant or intraflower within plant
		control	open pollination
		fruit set	1= fruit, 0= not fruit
