# Supplementary material for: Asymmetrical disassortative pollination mediated by long‐/short‐tongued pollinators in a distylous Limonium myrianthum (Plumbaginaceae) with a short corolla tubular small flower
Source: Ecol Evol. 2024 Apr 21;14(4):e11284. doi: 10.1002/ece3.11284 (PMC11033550; doi:10.1002/ece3.11284)
Supplement: Supplementary file 1 — Data S1. [file ECE3-14-e11284-s001.zip › ece311284-sup-0011-coefficient_of_variation.xlsx]

## Sheet: Sheet1
		population	sample	stigma morphology	stigma	anther	stigma-anther separation
		HTB	1	cob	5.57	4	1.57
		HTB	2	cob	5.09	3.56	1.53
		HTB	3	cob	5.39	3.88	1.51
		HTB	4	cob	5.12	3.62	1.5
		HTB	5	cob	5.3	3.83	1.47
		HTB	6	cob	5.17	3.77	1.4
		HTB	7	cob	5.29	3.89	1.4
		HTB	8	cob	5.22	3.89	1.33
		HTB	9	cob	5.11	3.8	1.31
		HTB	10	cob	5.1	3.81	1.29
		HTB	11	cob	5.76	4.56	1.2
		HTB	12	cob	4.96	3.76	1.2
		HTB	13	cob	5.22	4.05	1.17
		HTB	14	cob	5.14	3.98	1.16
		HTB	15	cob	5.08	3.93	1.15
		HTB	16	cob	5.13	3.99	1.14
		HTB	17	cob	4.93	3.82	1.11
		HTB	18	cob	5.12	4.03	1.09
		HTB	19	cob	4.89	3.83	1.06
		HTB	20	cob	4.98	3.94	1.04
		HTB	21	cob	5.19	4.17	1.02
		HTB	22	cob	5.27	4.26	1.01
		HTB	23	cob	5.08	4.08	1
		HTB	24	cob	5.45	4.48	0.97
		HTB	25	cob	5.15	4.21	0.94
		HTB	26	cob	5.06	4.13	0.93
		HTB	27	cob	5.07	4.15	0.92
		HTB	28	cob	5.17	4.25	0.92
		HTB	29	cob	5.33	4.43	0.9
		HTB	30	cob	5.14	4.26	0.88
		HTB	31	cob	5.14	4.27	0.87
		HTB	32	cob	5.2	4.36	0.84
		HTB	33	cob	5.17	4.35	0.82
		HTB	34	cob	5.08	4.28	0.8
		HTB	35	cob	5.12	4.35	0.77
		HTB	36	cob	4.99	4.24	0.75
		HTB	37	cob	5.11	4.37	0.74
		HTB	38	cob	5.1	4.36	0.74
		HTB	39	cob	5.14	4.43	0.71
		HTB	40	cob	4.93	4.23	0.7
		HTB	41	cob	4.9	4.29	0.61
		HTB	42	cob	4.88	4.3	0.58
		HTB	43	cob	4.98	4.41	0.57
		HTB	44	cob	4.9	4.35	0.55
		HTB	45	cob	4.79	4.29	0.5
		HTB	46	cob	4.73	4.35	0.38
		HTB	47	cob	4.77	4.45	0.32
		HTB	48	cob	4.61	4.39	0.22
		HTB	49	cob	4.63	4.55	0.08
		HTB	50	cob	4.51	4.49	0.02
		HTB	51	pap	4.69	4.7	0.01
		HTB	52	pap	4.48	4.51	0.03
		HTB	53	pap	4.6	4.64	0.04
		HTB	54	pap	4.44	4.49	0.05
		HTB	55	pap	4.55	4.66	0.11
		HTB	56	pap	4.32	4.47	0.15
		HTB	57	pap	4.62	4.74	0.12
		HTB	58	pap	4.34	4.48	0.14
		HTB	59	pap	4.58	4.74	0.16
		HTB	60	pap	4.44	4.61	0.17
		HTB	61	pap	4.49	4.67	0.18
		HTB	62	pap	4.48	4.66	0.18
		HTB	63	pap	4.68	4.96	0.28
		HTB	64	pap	4.79	4.86	0.07
		HTB	65	pap	4.37	4.71	0.34
		HTB	66	pap	4.38	4.7	0.32
		HTB	67	pap	4.49	4.83	0.34
		HTB	68	pap	4.31	4.66	0.35
		HTB	69	pap	4.77	5.13	0.36
		HTB	70	pap	4	4.39	0.39
		HTB	71	pap	4.55	5.1	0.55
		HTB	72	pap	3.89	4.28	0.39
		HTB	73	pap	4.39	4.89	0.5
		HTB	74	pap	4.55	4.96	0.41
		HTB	75	pap	4.41	4.85	0.44
		HTB	76	pap	4.55	5.04	0.49
		HTB	77	pap	4.31	4.8	0.49
		HTB	78	pap	4.49	5	0.51
		HTB	79	pap	4.75	5.27	0.52
		HTB	80	pap	4.31	4.85	0.54
		HTB	81	pap	4.61	5.15	0.54
		HTB	82	pap	4.73	5.14	0.41
		HTB	83	pap	4.49	5.04	0.55
		HTB	84	pap	3.96	4.55	0.59
		HTB	85	pap	3.73	4.32	0.59
		HTB	86	pap	3.93	4.54	0.61
		HTB	87	pap	4.1	5.11	1.01
		HTB	88	pap	4.4	5.02	0.62
		HTB	89	pap	3.97	4.6	0.63
		HTB	90	pap	3.52	4.21	0.69
		HTB	91	pap	4.43	5.12	0.69
		HTB	92	pap	4.26	4.95	0.69
		HTB	93	pap	3.74	4.47	0.73
		HTB	94	pap	3.42	4.34	0.92
		HTB	95	pap	3.72	5.04	1.32
		HTB	96	pap	3.71	5.06	1.35
		HTB	97	pap	3.59	5.06	1.47
		HTB	98	pap	3.95	5.11	1.16
		HTB	99	pap	3.92	5.69	1.77
		HTB	100	pap	3.56	5.29	1.73
		XS	101	cob	5.58	4.32	1.26
		XS	102	cob	4.6	3.47	1.13
		XS	103	cob	5.08	4.02	1.06
		XS	104	cob	5.1	4.17	0.93
		XS	105	cob	5.1	4.21	0.89
		XS	106	cob	4.63	3.75	0.88
		XS	107	cob	5	4.22	0.78
		XS	108	cob	4.58	3.86	0.72
		XS	109	cob	4.49	3.81	0.68
		XS	110	cob	4.9	4.32	0.58
		XS	111	cob	4.7	4.12	0.58
		XS	112	cob	4.63	4.07	0.56
		XS	113	cob	4.51	3.95	0.56
		XS	114	cob	4.97	4.42	0.55
		XS	115	cob	4.11	3.57	0.54
		XS	116	cob	4.64	4.1	0.54
		XS	117	cob	4.67	4.19	0.48
		XS	118	cob	4.89	4.42	0.47
		XS	119	cob	4.55	4.08	0.47
		XS	120	cob	5.29	4.85	0.44
		XS	121	cob	4.41	3.97	0.44
		XS	122	cob	4.46	4.04	0.42
		XS	123	cob	5.09	4.71	0.38
		XS	124	cob	4.94	4.57	0.37
		XS	125	cob	4.58	4.22	0.36
		XS	126	cob	4.37	4.04	0.33
		XS	127	cob	4.51	4.18	0.33
		XS	128	cob	4.65	4.33	0.32
		XS	129	cob	4.42	4.09	0.33
		XS	130	cob	4.03	3.72	0.31
		XS	131	cob	4.6	4.29	0.31
		XS	132	cob	4.48	4.19	0.29
		XS	133	cob	4.66	4.38	0.28
		XS	134	cob	4.61	4.36	0.25
		XS	135	cob	4.32	4.09	0.23
		XS	136	cob	4.63	4.41	0.22
		XS	137	cob	4.83	4.64	0.19
		XS	138	cob	4.69	4.51	0.18
		XS	139	cob	4.59	4.44	0.15
		XS	140	cob	4.77	4.74	0.03
		XS	141	cob	4.8	4.67	0.13
		XS	142	cob	4.68	4.58	0.1
		XS	143	cob	4.22	4.1	0.12
		XS	144	cob	4.45	4.36	0.09
		XS	145	cob	4.27	4.2	0.07
		XS	146	cob	4.27	4.2	0.07
		XS	147	cob	4.61	4.57	0.04
		XS	148	cob	4.31	4.28	0.03
		XS	149	cob	4.26	4.25	0.01
		XS	150	cob	4.14	4.13	0.01
		XS	151	pap	4.31	4.32	0.01
		XS	152	pap	4.09	4.13	0.04
		XS	153	pap	4.03	4.1	0.07
		XS	154	pap	4.13	4.21	0.08
		XS	155	pap	4.57	4.65	0.08
		XS	156	pap	4.32	4.43	0.11
		XS	157	pap	4.3	4.45	0.15
		XS	158	pap	4.6	4.86	0.26
		XS	159	pap	4.64	4.91	0.27
		XS	160	pap	4.01	4.33	0.32
		XS	161	pap	4.52	4.87	0.35
		XS	162	pap	4.27	4.65	0.38
		XS	163	pap	4.31	4.69	0.38
		XS	164	pap	3.74	4.13	0.39
		XS	165	pap	4.14	4.65	0.51
		XS	166	pap	3.66	4.07	0.41
		XS	167	pap	4.11	4.53	0.42
		XS	168	pap	3.7	4.12	0.42
		XS	169	pap	4.32	4.75	0.43
		XS	170	pap	4.41	4.97	0.56
		XS	171	pap	4.34	4.81	0.47
		XS	172	pap	3.94	4.41	0.47
		XS	173	pap	4.29	4.77	0.48
		XS	174	pap	4.19	4.68	0.49
		XS	175	pap	4.08	4.6	0.52
		XS	176	pap	4.13	4.67	0.54
		XS	177	pap	4.29	4.92	0.63
		XS	178	pap	4.12	4.69	0.57
		XS	179	pap	4.09	4.71	0.62
		XS	180	pap	4.2	4.84	0.64
		XS	181	pap	4.06	4.71	0.65
		XS	182	pap	4.11	4.77	0.66
		XS	183	pap	3.79	4.47	0.68
		XS	184	pap	4.26	4.94	0.68
		XS	185	pap	3.52	4.21	0.69
		XS	186	pap	3.74	4.47	0.73
		XS	187	pap	3.97	4.79	0.82
		XS	188	pap	3.42	4.34	0.92
		XS	189	pap	3.44	4.52	1.08
		XS	190	pap	3.95	5.07	1.12
		XS	191	pap	3.27	4.42	1.15
		XS	192	pap	4.1	5.28	1.18
		XS	193	pap	3.71	4.92	1.21
		XS	194	pap	4	5.3	1.3
		XS	195	pap	3.69	5.09	1.4
		XS	196	pap	3.18	4.75	1.57
		XS	197	pap	3.98	5.63	1.65
		XS	198	pap	3.02	4.32	1.3
		XS	199	pap	3.56	4.62	1.06
		XS	200	pap	4.16	4.63	0.47
