# Supplementary material for: Asymmetrical disassortative pollination mediated by long‐/short‐tongued pollinators in a distylous Limonium myrianthum (Plumbaginaceae) with a short corolla tubular small flower
Source: Ecol Evol. 2024 Apr 21;14(4):e11284. doi: 10.1002/ece3.11284 (PMC11033550; doi:10.1002/ece3.11284)
Supplement: Supplementary file 1 — Data S1. [file ECE3-14-e11284-s001.zip › ece311284-sup-0012-coefficient_of_variation_metadata.xlsx]

## Sheet: Sheet1
			population	HTB= Hutubi population, XS= Xishan population
			stigma	cob= cob-like stigma epidermal cells
				pap= papillate stigma epidermal cells
